# Supplementary material for: Gut Microbiota and Oral Contraceptive Use in Women with Polycystic Ovary Syndrome: A Systematic Review
Source: Nutrients. 2024 Oct 4;16(19):3382. doi: 10.3390/nu16193382 (PMC11478613; doi:10.3390/nu16193382)
Supplement: Supplementary file 1 [file nutrients-16-03382-s001.zip]

Archive with 1 entries (1 files):
- nutrients-3212524-supplementary.pdf
